# Supplementary material for: Nucleus-Independent Chemical Shift (NICS) as a Criterion for the Design of New Antifungal Benzofuranones
Source: Molecules. 2021 Aug 21;26(16):5078. doi: 10.3390/molecules26165078 (PMC8401487; doi:10.3390/molecules26165078)
Supplement: Supplementary file 1 [file molecules-26-05078-s001.zip]

Archive with 1 entries (1 files):
- molecules-1342081-supplementary.pdf
